# Supplementary material for: Beyond Cannabidiol: The Contribution of Cannabis sativa Phytocomplex to Skin Anti-Inflammatory Activity in Human Skin Keratinocytes
Source: Pharmaceuticals (Basel). 2025 Apr 28;18(5):647. doi: 10.3390/ph18050647 (PMC12114505; doi:10.3390/ph18050647)
Supplement: Supplementary file 1 [file pharmaceuticals-18-00647-s001.zip]

Archive with 1 entries (1 files):
- pharmaceuticals-3566464-supplementary.pdf
